# Supplementary material for: Assessment of respiratory function in children wearing a N95 mask with or without an exhalation valve: Data compared
Source: Data Brief. 2021 Nov 7;39:107550. doi: 10.1016/j.dib.2021.107550 (PMC8572147; doi:10.1016/j.dib.2021.107550)
Supplement: Supplementary file 1 [file mmc1.xlsx]

## Sheet: Master FFP2
Groups	Time	Sp02	RR
A	T30-A	99	18
A	T30-A	99	20
A	T30-A	98	22
A	T30-A	99	20
A	T30-A	95	34
A	T30-A	97	42
A	T30-A	98	25
A	T30-A	98	24
A	T30-A	98	32
A	T30-A	98	24
A	T30-A	97	22
A	T30-A	98	26
A	T30-A	98	19
A	T30-A	98	21
A	T30-A	98	28
A	T30-A	96	34
A	T30-A	95	18
A	T30-A	95	26
A	T30-A	98	30
A	T30-A	99	26
A	T30-A	98	24
A	T30-A	98	24
A	T30-A	97	24
A	T60-A	99	16
A	T60-A	96	22
A	T60-A	99	15
A	T60-A	99	20
A	T60-A	98	20
A	T60-A	98	30
A	T60-A	97	20
A	T60-A	98	24
A	T60-A	97	30
A	T60-A	98	25
A	T60-A	97	22
A	T60-A	96	24
A	T60-A	94	24
A	T60-A	99	18
A	T60-A	96	29
A	T60-A	97	26
A	T60-A	97	25
A	T60-A	97	27
A	T60-A	98	28
A	T60-A	98	26
A	T60-A	97	21
A	T60-A	96	28
A	T60-A	96	24
A	Twt-A	97	17
A	Twt-A	97	25
A	Twt-A	99	20
A	Twt-A	97	24
A	Twt-A	96	24
A	Twt-A	98	36
A	Twt-A	96	32
A	Twt-A	97	20
A	Twt-A	97	34
A	Twt-A	98	24
A	Twt-A	96	24
A	Twt-A	97	28
A	Twt-A	95	22
A	Twt-A	98	17
A	Twt-A	96	30
A	Twt-A	98	36
A	Twt-A	97	30
A	Twt-A	97	30
A	Twt-A	98	26
A	Twt-A	98	28
A	Twt-A	97	20
A	Twt-A	97	30
A	Twt-A	96	26
B	T30-B	99	18
B	T30-B	98	26
B	T30-B	97	20
B	T30-B	99	16
B	T30-B	98	18
B	T30-B	98	22
B	T30-B	97	20
B	T30-B	99	20
B	T30-B	99	20
B	T30-B	98	20
B	T30-B	98	20
B	T60-B	98	18
B	T60-B	98	26
B	T60-B	98	18
B	T60-B	99	20
B	T60-B	99	16
B	T60-B	99	20
B	T60-B	98	24
B	T60-B	100	20
B	T60-B	99	18
B	T60-B	99	16
B	T60-B	98	22
B	Twt-B	97	28
B	Twt-B	99	38
B	Twt-B	97	30
B	Twt-B	97	30
B	Twt-B	97	28
B	Twt-B	98	26
B	Twt-B	98	30
B	Twt-B	99	28
B	Twt-B	99	28
B	Twt-B	99	22
B	Twt-B	97	32
